# Supplementary material for: Onvansertib-Based Second-Line Therapies in Combination with Gemcitabine and Carboplatin in Patient-Derived Platinum-Resistant Ovarian Carcinomas
Source: Int J Mol Sci. 2025 Jun 14;26(12):5708. doi: 10.3390/ijms26125708 (PMC12193480; doi:10.3390/ijms26125708)
Supplement: Supplementary file 1 [file ijms-26-05708-s001.zip]

Archive with 1 entries (1 files):
- ijms-3568111-supplementary.pdf
